# Supplementary material for: Photobiocatalytic synthesis of chiral secondary fatty alcohols from renewable unsaturated fatty acids
Source: Nat Commun. 2020 May 7;11:2258. doi: 10.1038/s41467-020-16099-7 (PMC7206127; doi:10.1038/s41467-020-16099-7)
Supplement: Supplementary file 4 — Source Data [file 41467_2020_16099_MOESM4_ESM.xlsx]

## Sheet: Figure 3
First step					Second step, light on
	oleic acid		hydroxyl oleic acid			hydroxyl oleic acid		9-heptadecanol
time,h	conc. mM	SD	conc. mM	SD	time,h	con, mM	SD	conc. mM	SD
0	7.15102	0.28463	0	0	11	6.94982	0.43024	0	0
1	6.05216	0.16887	0.93419	0.0816	12	6.47405	0.30891	0.27104	0.02494
3	2.1966	0.16973	4.98399	0.32579	14	3.24977	0.49321	3.81347	0.25251
6	1.00472	0.11746	6.09367	0.39375	17	0	0	6.64485	0.30879
11	0.38177	0.14616	6.94982	0.43024

## Sheet: Figure 6
		Time (h)	OLEIC ACID		10HSA		OLEIC-CO2		10HSA-CO2				OLEIC ACID		10HSA		OLEIC-CO2		10HSA-CO2
		0	5	5	0	0	0	0	0	0			5	0	0	0	0	0	0	0
		0.0625	2	2.4	2.35	2.75	0	0	0	0			2.2	0.2	2.55	0.2	0	0	0	0
		0.125	0.4	0.6	4.3	4.7	0	0	0	0			0.5	0.1	4.5	0.2	0	0	0	0
		0.5	0.2	0.4	3	3.4	0.12	0.3	1.23	1.43			0.3	0.1	3.2	0.2	0.21	0.09	1.33	0.1
		0.75	0.15	0.25	2.3	2.5	0.24	0.3	2	2.2			0.2	0.05	2.4	0.1	0.27	0.03	2.1	0.1
		1.25	0	0	1.2	0	0.29	0.33	3.1	2.5			0	0	1.2	0.6	0.31	0.02	2.8	0.3
		1.75	0	0	0.9	1.1	0.25	0.27	3.5	3.9			0	0	1	0.1	0.26	0.01	3.7	0.2

## Sheet: Figure 8
	Time (h)	Oleic acid (mM)	8-Hydroperoxy-9(Z)-octadecenoic acid (mM)	5,8-Dihydroxy-9(Z)-octadecenoic acid (mM)	(Z)-heptadec-8-ene (mM)	(4S,7R,Z)-heptadec-8-ene-4,7-diol (mM)
	0	15	0	0	0	0
	0.25	2.5392	0	10.9467	0	0
	0.5	0.98	0.3194	13.5286	0	0
	1	0.6	0.5775	13.8231	0	0
	2	0.5	0	14.1556	0	0
	2.5	0	0	11.374	0.41	2.4006
	3	0	0	8.0798	0.5	4.9161
	5	0	0	3.2	0.51	9.4597
	7	0	0	2.1	0.51	10.6765
	9	0	0	1.8	0.51	10.9803

## Sheet: Supplementary Figure 7
		a	pH vs product formation
		pH	product, mM	SD
		7.1	6.3	1.31
		7.5	50.6	2.08
		8	64.6	4.51
		8.5	25.4	2.34
		9	2.6	0.77
		b	enzyme loading vs product formation
		LaOH, g/L	product, mM	SD
		2.5	4.3	1.13
		5	13	1.85
		10	64.6	4.51
		15	93.5	3.96
		20	96.3	2.07

## Sheet: Supplementary Figure 25
		25A
		E. coli BL21(DE3) pET21a-AnDS
		Time (h)	Oleic acid	8-Hydroperoxy-9(Z)-octadecenoic acid	5,8-Dihydroxy-9(Z)-octadecenoic acid	Sum
		0	12	0	0
		0.5	9	0	1.46673	10.4667
		1	7.7	0.672837	2.3471	10.7199
		2	7	0.9	3.30528	11.2053
		25B
		E. coli BL21(DE3) pACYC-PelBSS-AnDS
		Time (h)	Oleic acid	8-Hydroperoxy-9(Z)-octadecenoic acid	5,8-Dihydroxy-9(Z)-octadecenoic acid	Sum
		0	12	0	0
		0.17	6	0.2	5	11.2
		0.5	1.6	0.3	9.6	11.5
		1	0	0	11.2	11.2
